# Supplementary material for: The Evolution and Biological Activity of Metazoan Mixed Lineage Kinase Domain-Like Protein (MLKL)
Source: Int J Mol Sci. 2024 Oct 2;25(19):10626. doi: 10.3390/ijms251910626 (PMC11476962; doi:10.3390/ijms251910626)
Supplement: Supplementary file 1 [file ijms-25-10626-s001.zip]

Archive with 1 entries (1 files):
- ijms-3199020-supplementary.pdf
